# Supplementary material for: Melatonin improves the vitrification of sheep morulae by modulating transcriptome
Source: Front Vet Sci. 2023 Oct 18;10:1212047. doi: 10.3389/fvets.2023.1212047 (PMC10619913; doi:10.3389/fvets.2023.1212047)
Supplement: Supplementary file 1 [file Data_Sheet_1.ZIP]

Archive with 7 entries (6 files):
- Supplementary Table/
- Supplementary Table/Supplementary Table S1.csv
- Supplementary Table/Supplementary Table S2.csv
- Supplementary Table/Supplementary Table S3.csv
- Supplementary Table/Supplementary Table S4.csv
- Supplementary Table/Supplementary Table S5.csv
- Supplementary Table/Supplementary Table S6.csv
