# Supplementary material for: Melatonin improves the vitrification of sheep morulae by modulating transcriptome
Source: Front Vet Sci. 2023 Oct 18;10:1212047. doi: 10.3389/fvets.2023.1212047 (PMC10619913; doi:10.3389/fvets.2023.1212047)
Supplement: Supplementary file 1 [file Data_Sheet_1.ZIP › Supplementary Table/Supplementary Table S1.csv]

	p_val	avg_log2FC
MED25	0.015313149	6.792006958
PTPN6	0.004390515	5.136787724
LOC105613207	0.000403787	4.62935662
SLC16A7	0.000283878	4.556293158
TCF7L1	0.000394744	4.365609596
SLC16A13	0.002428114	4.237619876
PDPN	0.000232947	3.967578522
MYLK	0.000182472	3.874469118
GPLD1	0.000234292	3.800468536
CCDC181	0.009326284	3.674937654
SGPP1	0.004164769	3.562525112
CCDC80	0.0295619	3.539962957
CNKSR1	0.00631168	3.515574697
OSBPL3	0.017280011	3.361456459
POF1B	0.000392606	3.359895945
ERBB3	0.00324002	3.351282815
NRG1	0.000889013	3.280461478
ZNF891	0.004857644	3.192209416
LOC101109150	0.002356089	3.189824559
TOPAZ1	0.007348675	3.171243736
PLCD1	0.006453124	3.168652222
HFE	0.000739254	3.158922507
FGFR2	0.026287341	3.127076152
LOC101112822	0.032538067	3.067114196
LOC101112928	0.004409631	3.006919414
FUT4	0.014708153	2.941583314
TGFA	0.008195902	2.937204873
SNRK	0.004079958	2.935869663
ZC3H12A	0.002115966	2.923712637
PTPRG	0.016687637	2.905496014
HGF	0.001507183	2.892847647
LOC105614078	0.009574448	2.887765941
INPP4B	0.025121545	2.883031131
NCKIPSD	0.000177163	2.874469118
PCSK6	0.008444966	2.865535993
SLC28A3	0.001782433	2.864818948
TESK1	0.047172419	2.84750207
APP	0.002557311	2.827926532
STON1	0.012780629	2.826640593
RBM15B	0.022147504	2.81788559
ARHGAP9	0.000731475	2.778891458
MFAP3	0.002557311	2.777793099
GPX6	0.04094385	2.767553914
LOC101116517	0.024699016	2.766320314
CEP112	0.018366361	2.724443674
SHF	0.01573256	2.706741672
GFI1	0.044845599	2.68639677
CSAD	0.025277468	2.680147462
GHR	0.001584502	2.679740725
MOGS	0.005975384	2.677777207
PHF21A	0.008641919	2.669649326
GRK4	0.000880485	2.654079049
SMG8	0.006636637	2.64620013
LOC105606498	0.014709084	2.643143572
LDLRAD2	0.007151259	2.600708305
CPXM2	0.011405164	2.596167955
GOLM1	0.037267676	2.594361199
AMPH	0.000841934	2.593287365
STOX2	0.034417008	2.589901551
ZNF358	0.00983636	2.586123624
C16H5orf49	0.005231244	2.562525112
NCCRP1	0.035074217	2.562525112
ZNF280D	0.010088209	2.552541023
GPR171	0.002064791	2.543263209
LOC101123219	0.001758758	2.532363141
NPTX2	0.029229979	2.532363141
CXCR5	0.001175618	2.526545814
DZIP1L	0.011745684	2.523971871
ETNK2	0.011641494	2.516575526
RNF144B	0.000464003	2.511899039
STC1	0.009199589	2.511899039
TFPI	0.015313149	2.511899039
CCDC150	0.024699016	2.511899039
PMVK	0.042412991	2.511899039
LOC101122940	0.034716487	2.505824524
PELI2	0.010677867	2.502500341
FAM189A2	0.013565654	2.478168181
CASC1	0.013009393	2.47713362
WDR72	0.002911583	2.459431619
GFRA2	0.010164194	2.453482352
BCAS3	0.049871418	2.438370003
ARHGAP32	0.016402256	2.430862466
PPP1R14D	0.049959542	2.428781406
AGAP3	0.009445962	2.408805546
NR4A1	0.030947427	2.404983835
TSKU	0.029500138	2.399424309
CHN1	0.015532342	2.395301281
MRPL40	0.001725941	2.389042291
DSC2	0.000579991	2.376969458
KITLG	0.036750521	2.366127899
ACSS3	0.002390798	2.351790895
SAMD11	0.002019638	2.348400306
TMEM161B	0.013674651	2.34633784
RHOBTB3	0.011457953	2.333900737
SENP7	0.034716487	2.331326793
KCNMB4	0.006592851	2.330533885
PIWIL2	0.002380391	2.326343385
SPTBN1	0.009307809	2.320533513
KDM7A	0.014761596	2.319253961
SPTLC3	0.0421525	2.315041709
ZFHX3	0.002293528	2.310568233
DLX5	0.006152043	2.307428525
PPP1R16B	0.032636746	2.306580131
COG6	0.018864434	2.305103472
TIGD2	0.014709084	2.303312417
LMO2	0.019629852	2.300394933
AICDA	0.006803909	2.289506617
BMPR1A	0.00830854	2.289506617
FIGN	0.000955715	2.289506617
DIS3L2	0.003187766	2.289506617
DCAF10	0.004488195	2.289506617
AASS	0.005218456	2.289506617
SNX16	0.023212085	2.289506617
WNT6	0.030665598	2.289506617
MFAP5	0.044845599	2.289506617
COL25A1	0.030415051	2.280893487
PALD1	0.017510115	2.279452953
FANCM	0.030482023	2.279452953
KCNQ2	0.016125162	2.266786541
EPB41L3	0.03551268	2.266786541
LSS	0.008143046	2.266047644
SBF2	0.015269652	2.265259071
ZCCHC11	0.004443709	2.263511409
DMRTA2	0.00631168	2.263511409
EIF4A2	0.019506278	2.262336416
PLCE1	0.01256024	2.259132968
LOC105616705	0.014794731	2.259132968
ZNF335	0.046972201	2.259132968
TRANK1	0.002910819	2.248864633
C24H16orf52	0.005573063	2.243702928
CASP2	0.016687637	2.243702928
MINK1	0.001735913	2.240597017
CLCN3	0.001733702	2.237039197
KIF13A	0.006333383	2.237039197
RELL1	0.0109628	2.235286226
PPFIBP1	0.000731475	2.232923089
CDK5R1	0.00574975	2.228106073
PLEKHG6	0.020279567	2.221119642
ELF1	0.011315902	2.200969943
ZCCHC2	0.012137982	2.193646602
PRKCA	0.005513694	2.177031888
TAT	0.034118261	2.177031888
RAC2	0.0459062	2.169212383
MAP9	0.033955472	2.15966918
MFSD12	0.007759601	2.158262084
DOCK8	0.002984857	2.156240086
APRT	0.003180111	2.154577037
HES6	0.006289058	2.154577037
PRPF40B	0.03054904	2.153004617
ZNF217	0.015166369	2.147487612
IRF7	0.023088955	2.143655751
GLTSCR1L	0.013893812	2.140643231
SNX21	0.013565654	2.139014991
TIMP2	0.006825905	2.119581616
IFNK	0.000184657	2.115477217
TACC2	0.036985099	2.115477217
DCLK1	0.004506414	2.112628855
PRRG2	0.036897279	2.111508315
VARS2	0.010840137	2.105794664
NAPB	0.024119553	2.104474723
GCNT2	0.022719301	2.0934789
CAMSAP1	0.027900494	2.087013753
LOC101113341	0.005992246	2.084686825
LRBA	0.014761596	2.076777293
CMTR2	0.025277281	2.075381812
MLXIPL	0.008758051	2.067114196
CARD10	0.009295933	2.060024771
LOC106991608	0.034496223	2.05134688
SOS2	0.009254728	2.050318953
MVP	0.038744542	2.045581034
SYNE2	0.038447422	2.038444853
MYO1E	0.033265753	2.036740547
PCYOX1	0.014825567	2.03605826
FOCAD	0.041817198	2.034249562
APBB2	0.00409153	2.026472211
DNAJC28	0.046219419	2.026472211
HDDC3	0.041921933	2.021310506
ATM	0.025608315	2.020689859
RARA	0.002984857	2.018859027
DUSP18	0.036832658	2.011972642
RPH3AL	0.011673438	2.009398698
EFTUD1	0.034568325	2.009398698
VWA5A	0.014709084	2.002224665
CHSY1	0.02622791	1.993768046
TUBGCP4	0.048354339	1.986579484
TSC2	0.043447114	1.984652036
GBF1	0.035416816	1.978577521
HNRNPUL2	0.013502545	1.974871015
LOC101107147	0.003322371	1.974004791
LOC101109419	0.026880759	1.963278385
DAP	0.002867749	1.941583314
CDK14	0.004353983	1.937204873
E4F1	0.013420935	1.937204873
TMEM200B	0.014837636	1.933362807
SCMH1	0.024457568	1.933362807
ARMC6	0.041396002	1.933362807
TMPRSS4	0.002159211	1.928916902
MYH7	0.030708408	1.913997482
ZNF628	0.032853889	1.910994994
C4H7orf60	0.010390943	1.905165915
PARS2	0.01005907	1.895227678
C2CD2	0.045944722	1.893577941
FRYL	0.041552961	1.889419459
ENOX2	0.000118874	1.874469118
C2H8orf58	0.001207288	1.874469118
LOC101108580	0.002083463	1.874469118
ALPK3	0.004900331	1.874469118
PSD	0.006749782	1.874469118
FSD1L	0.019629852	1.863976744
TMEM8A	0.030708408	1.862085393
TAF4	0.026534384	1.855296809
CNPPD1	0.016487752	1.854705863
SRC	0.032853889	1.854291236
PPP1R9A	0.002898084	1.850221572
H6PD	0.00152231	1.845899966
C21H11orf84	0.035364211	1.843104947
FAM25A	0.030226296	1.84204764
CCDC85C	0.001725941	1.8397037
HDAC8	0.025277281	1.836994412
USP42	0.005162512	1.833827133
MDFIC	0.00927428	1.827926532
TP63	0.002283515	1.822938817
LATS1	0.013529409	1.818200898
MSI2	0.010979818	1.813068573
DPY19L3	0.011773644	1.813068573
NEFH	0.01428412	1.808880776
PASK	0.044845599	1.808880776
FAHD2A	0.003322371	1.80407979
COL6A5	0.00927428	1.801405656
AMER1	0.022810742	1.787533481
ARHGAP21	0.023821605	1.775751067
LOC101120606	0.024414004	1.772448181
C11H17orf75	0.037061382	1.771375625
TTPA	0.041817198	1.770633307
DPF3	0.011940072	1.767553914
PMEPA1	0.015040795	1.767553914
FAM120B	0.046267255	1.767085583
DAPK1	0.002601603	1.763437806
ICAM5	0.033790935	1.763437806
ETV4	0.027579805	1.760812336
ARMC5	0.009474727	1.760136442
MCM9	0.014721503	1.75517019
SH2D7	0.005729472	1.748938236
USP49	0.033630366	1.748938236
IKBKE	0.041269271	1.744072481
CCDC106	0.046458082	1.743224585
SETBP1	0.019561919	1.740168026
C7H14orf37	0.044752173	1.740168026
GMEB1	0.031100212	1.736965594
SPHK1	0.021544761	1.73429146
RFX5	0.014323302	1.732450113
RANGAP1	0.001712389	1.730079209
SCAPER	0.01911012	1.730079209
PACSIN3	0.047808122	1.730079209
LOC105614869	0.01806454	1.72762773
LRCH4	0.019485422	1.723909441
ANAPC1	0.038595909	1.718899409
LSMEM1	0.004486364	1.714004446
ATMIN	0.045635662	1.7135329
CHPF2	0.044752173	1.712412169
ELMOD1	0.046805957	1.711739618
LINS1	0.045996409	1.710349738
SLC16A5	0.047765298	1.709409872
TOMM40L	0.041975558	1.707327778
FOXN2	0.047328752	1.707233204
MTM1	0.00510112	1.704544116
RHBDD3	0.012820731	1.704544116
WASF1	0.026109186	1.704544116
OMA1	0.038672721	1.704544116
DIDO1	0.017467009	1.701396857
ASAP2	0.024990558	1.697175688
USF3	0.035727626	1.696601702
LEF1	0.022387537	1.695498977
AGER	0.006450211	1.69379657
LOC105612436	0.008787512	1.691605061
CBLN1	0.011940072	1.691605061
RUSC1	0.001050724	1.685435294
AVEN	0.026419262	1.67556505
LRP12	0.008521173	1.674170467
GATAD2B	0.016057922	1.672835257
KDF1	0.009114444	1.670596785
MAP6D1	0.039971319	1.666850749
RNF149	0.012137982	1.665655103
TTLL5	0.031880975	1.660762424
COL27A1	0.00155289	1.659875067
ZBTB18	0.015040795	1.659139226
ATP8B1	0.021544761	1.658740427
MAP4K3	0.040925969	1.65748208
RTN4RL1	0.020407158	1.657238402
UGDH	0.010323227	1.656785406
TRIM38	0.032194803	1.656785406
UNK	0.015758318	1.656288948
STAB1	0.044296249	1.652076697
C9H8orf89	0.034420327	1.649372474
HDHD3	0.022969293	1.647724404
ABHD14B	0.026644881	1.645553245
PROSER1	0.011184783	1.645243804
RANBP17	0.003144667	1.643251628
SIGIRR	0.01464146	1.643251628
ZNF513	0.012137982	1.640254526
RAB6B	0.00510112	1.640003864
EGR2	0.046176937	1.639091055
SLC38A6	0.033265753	1.638546564
SATB1	0.01464146	1.637696968
LOC101110740	0.039648413	1.637429921
EPHX3	0.026982565	1.636208639
DAPP1	0.011781886	1.633987684
ARFGEF3	0.031100212	1.633461018
CHD7	0.021047266	1.632273128
MLLT3	0.008758051	1.630366865
ARHGAP26	0.045244767	1.629735529
IVD	0.044726858	1.62935662
ARHGAP10	0.034440668	1.628874963
CYLD	0.03327705	1.627264294
CHML	0.023986217	1.62671497
FAR2	0.028341434	1.626394486
ENTPD6	0.019150054	1.624364346
HELB	0.049175898	1.624364346
ICA1	0.011370633	1.620369264
TYK2	0.023764106	1.618880943
SVOPL	0.004559925	1.617086749
HPSE	0.042064007	1.615526128
OTUD7B	0.012849076	1.615492929
ZNF367	0.008037004	1.614628244
HYAL1	0.045302786	1.613749283
KIF13B	0.000950845	1.61280433
LOC101122545	0.014915675	1.61280433
KLHL8	0.011841711	1.611434712
GJA4	0.012820731	1.611434712
R3HDML	0.033969165	1.611434712
CASD1	0.022230405	1.611052656
WDR7	0.046219419	1.609060543
THADA	0.034927794	1.608150956
SLC39A2	0.018298353	1.608101713
P4HA3	0.038204711	1.606482657
ZNF45	0.046534248	1.606099462
C1H3orf70	0.01772546	1.605374781
STAP2	0.009310031	1.604174798
LOC101110440	0.010709772	1.604174798
SLC48A1	0.011422223	1.604174798
BRIP1	0.022737669	1.603163391
C14H19orf54	0.030738177	1.602096848
ARID1B	0.031619259	1.601328455
YY2	0.03318379	1.601118051
NAV3	0.022213224	1.600680884
SLC26A11	0.048998971	1.600680884
APOBR	0.035815695	1.600671294
FBXO11	0.010164194	1.599796806
CABLES1	0.018737901	1.597200495
PARP16	0.034420327	1.596935142
SH3TC1	0.043844121	1.596383456
FHL3	0.03464047	1.594841977
PAQR4	0.023181317	1.593024799
SLC12A8	0.000838926	1.592989164
ELMOD2	0.021395052	1.592898761
STXBP1	0.027653583	1.592504934
C2H9orf91	0.044554506	1.589263327
GBX2	0.00121931	1.589066899
TBC1D22B	0.023768008	1.588473564
ARID2	0.047328752	1.587267807
VPS9D1	0.038363358	1.587208177
USP31	0.008277284	1.586313714
XRCC4	0.005573063	1.583339363
ZFP3	0.03318379	1.582562046
TTC3	0.008182093	1.582383556
EIF4EBP3	0.025107701	1.582207003
OXR1	0.049255354	1.580658723
SIAH2	0.025547292	1.579982807
ATF6B	0.039567788	1.578430763
MAPKBP1	0.004950636	1.578050051
LOC101117129	0.037633373	1.57728618
VWDE	0.012220351	1.57702032
SCRN2	0.0459062	1.574908836
ZBTB44	0.037412145	1.573488771
NR2F1	0.020128293	1.572747777
PKP3	0.022579796	1.572747777
LOC106991758	0.022230405	1.571964864
PIK3C3	0.028427571	1.571963767
NCALD	0.004065023	1.570038773
ESYT1	0.015903311	1.569157794
DIAPH2	0.01325204	1.567491364
FUK	0.033955114	1.567414262
CCDC66	0.038447422	1.565728049
CCNE2	0.042064007	1.56514106
CDCA7	0.029315098	1.564506822
ALG10	0.031966702	1.56279679
SLC15A1	0.022387537	1.562525112
ELF3	0.004954139	1.562368656
ZNF274	0.034420327	1.560311063
CCSER1	0.0459062	1.560187875
DPH2	0.028884778	1.557508666
DCUN1D3	0.04339901	1.557508666
LOC101122372	0.020603307	1.556407297
PANK1	0.024699016	1.556407297
KIAA1109	0.022757981	1.554330282
TWSG1	0.015491354	1.552541023
MAD2L2	0.046219419	1.552508121
LOC101102123	0.04546916	1.552400685
RASAL2	0.006658589	1.552107644
GCNT4	0.028404608	1.548240886
SEMA4D	0.03796399	1.54740794
TICRR	0.034420327	1.54740794
SCUBE2	0.044647213	1.54740794
LOC101111006	0.016402256	1.547114864
RXRB	0.009736923	1.546962227
NIPSNAP1	0.010057625	1.54584637
PARK2	0.020472092	1.543263209
PEAK1	0.013904278	1.541045384
FHOD1	0.020603307	1.539898175
IL34	0.01297682	1.539708317
MKI67	0.031297139	1.539708317
LBHD1	0.00555254	1.530141454
MYH14	0.040463733	1.530141454
NPNT	0.021712266	1.52927967
INTS5	0.018688975	1.528293477
CTSL	0.044870706	1.523971871
OSBPL7	0.042892664	1.522566903
LOC105602033	0.003908468	1.522167374
SLC25A25	0.012462511	1.518988463
LOC101116975	0.044752173	1.516278036
UBTD2	0.018157919	1.513168456
MED24	0.018251493	1.513168456
GRHL2	0.029166221	1.513168456
CLUAP1	0.032494951	1.513168456
MYLIP	0.032565826	1.513168456
DEAF1	0.0321708	1.506737333
PPM1J	0.036693359	1.505740709
PCDH20	0.015614455	1.505235308
SIRT6	0.045725893	1.505235308
HACD1	0.005634881	1.503112112
FDXACB1	0.02704942	1.503112112
ABL2	0.019378563	1.502500341
ZRANB3	0.043217726	1.501010722
