# Supplementary material for: Melatonin improves the vitrification of sheep morulae by modulating transcriptome
Source: Front Vet Sci. 2023 Oct 18;10:1212047. doi: 10.3389/fvets.2023.1212047 (PMC10619913; doi:10.3389/fvets.2023.1212047)
Supplement: Supplementary file 1 [file Data_Sheet_1.ZIP › Supplementary Table/Supplementary Table S2.csv]

frozen-fresh	p_val	avg_log2FC
DUSP16	0.909201045	-1.502176147
TACSTD2	0.323138035	-1.502542042
GALNT7	0.085191696	-1.503051303
ACTB	0.235227238	-1.503260769
ZKSCAN2	0.665066672	-1.506959989
ATP6V0A4	0.761033712	-1.510194732
HENMT1	1	-1.512554005
SLC38A2	0.224145154	-1.515145784
LOC101110699	0.464074295	-1.517848305
STEAP1	0.684575432	-1.517848305
CSRP2	0.20982824	-1.519622232
LOC101117946	0.594019956	-1.524080259
COQ3	0.304148121	-1.525653707
RBM41	0.49748963	-1.527629326
RFFL	0.783017486	-1.527629326
TEX12	0.728484824	-1.529046511
SLC30A4	0.533793064	-1.530672345
SCAMP1	0.969421138	-1.536463983
LOC654331	0.222810847	-1.542765937
SCML4	0.698483665	-1.543383397
SH3KBP1	0.907843707	-1.545862681
C4H7orf49	0.290845707	-1.546994651
HERPUD1	0.446384338	-1.558490289
MED22	0.410840481	-1.558490289
ITM2B	0.094638395	-1.561550089
LOC105611673	0.282186203	-1.564642516
RAB5C	0.249768938	-1.566103473
FAM172A	0.723712345	-1.567368441
IAH1	0.380124935	-1.573676693
LOC101108413	0.969255991	-1.576476035
GARS	0.789846581	-1.576910228
ARID3A	0.908162338	-1.580432842
AAK1	0.361573522	-1.582659715
FTH1	0.148879494	-1.588378788
AP2M1	0.421672552	-1.591848886
PNMT	0.639678961	-1.596836601
BEST4	0.52804789	-1.603578179
ARIH2OS	0.813025343	-1.605650616
CA9	0.682108916	-1.610029056
LOC101114849	0.002504542	-1.610493383
PHC3	0.414299727	-1.610493383
ZNF2	0.467079564	-1.61533615
GORAB	0.597117342	-1.620295574
C3H12orf60	0.343902237	-1.625604485
LDHA	0.968978771	-1.626429118
KDM6B	0.156399748	-1.626661792
MFSD2A	0.303782889	-1.62706896
SAP30BP	0.233793025	-1.629137879
RPS2	0.171460206	-1.631145702
PECAM1	1	-1.632784072
ACTG1	0.171460206	-1.635399127
RPS12	0.254450583	-1.638711309
LOC101107369	0.383868381	-1.64291486
FRMD8	0.70168278	-1.644905041
LOC101117691	0.119811379	-1.646928254
RPS24	0.224145154	-1.646981929
SPIRE2	0.36438231	-1.649092838
TRPT1	0.264598256	-1.652512388
LOC101103208	0.37666303	-1.658025963
POM121C	0.684189792	-1.65986731
ANK1	0.369000472	-1.661583782
PRDX2	0.110612074	-1.662399095
LOC101116452	0.31176934	-1.662496476
ATP6V0C	0.079640439	-1.664689693
PGAM1	0.055592878	-1.664689693
HM13	0.325540818	-1.664941167
LY6G5B	0.34616696	-1.665771608
ATF4	0.51826672	-1.665849468
NDRG4	0.573959551	-1.672019235
AOX1	0.464651172	-1.673018677
SPATA25	0.226516278	-1.67462372
GJA5	0.968542144	-1.67462372
PDIA3	0.118527004	-1.674682015
TMEM47	1	-1.676546051
EGFL8	1	-1.677143252
RARRES1	0.071516632	-1.680882711
FMR1NB	0.318819759	-1.683556845
ZNF473	0.743916198	-1.684493964
LOC101109397	0.447069872	-1.687471162
HSH2D	0.417761128	-1.688467076
OVCA2	0.149613448	-1.688495895
C1H3orf33	0.906161715	-1.696554192
SPINK7	0.161426814	-1.696906507
ID3	0.337960766	-1.699527207
LOC106990414	0.53070027	-1.703138461
RAD9B	0.87280246	-1.703275132
CCL17	0.304876978	-1.706435654
ASZ1	0.12633949	-1.71102637
XBP1	0.542262301	-1.712408498
FAM118A	1	-1.719946748
LOC101113331	0.848171664	-1.721366289
AVPI1	0.207245692	-1.721422479
PPIL3	0.234869338	-1.729503165
PES1	0.539955815	-1.729503165
NPHS2	0.609333872	-1.732421478
ADRBK2	0.657995137	-1.732421478
NFKBIZ	0.207920071	-1.732885804
TIRAP	0.225342642	-1.740641984
C2H9orf24	0.58193821	-1.741699291
LOC101112491	0.092404467	-1.746381647
KLHL35	1	-1.749280242
TNFAIP8L1	0.604342309	-1.749295296
BRD9	0.420273616	-1.749959318
LOC101122398	0.87643084	-1.754050414
LOC105607569	0.588645357	-1.768045387
DUXA	0.293714937	-1.770729155
RPA2	0.218342858	-1.781795405
UXS1	0.722963823	-1.783951778
GARNL3	0.290673207	-1.798763973
TAF11	0.075448432	-1.825530882
C9H8orf76	0.518109243	-1.847094692
IFI30	0.484096588	-1.847923303
LOC101109652	1	-1.873120341
PAM	0.119912148	-1.876156955
RRAGA	0.037979978	-1.882918725
PAGE4	0.05742559	-1.907930613
C15H11orf70	0.024397517	-1.910933101
LOC101117955	0.446898723	-1.933346241
HMGCS2	0.263806793	-1.96181427
RRNAD1	0.318357581	-2.001906761
CBLN3	0.115274598	-2.126101196
PDE4C	0.37915818	-2.190315501
LOC101120961	0.632431523	-2.235155437
NCKAP1L	0.073857902	-2.264941167
QPCT	0.281841684	-2.289720074
TEX101	0.014068566	-2.357334771
MRC2	0.005573063	-2.380418384
HSD17B1	0.171942425	-2.42681129
LOC101121643	0.110264859	-2.562478712
SDR16C5	0.002991984	-2.878521985
SPACA1	0.004604055	-2.910493383
RPL27A	0.003778173	-2.964642516
NHSL2	0.001516729	-2.973967507
LOC101111669	0.874857005	-3.185578266
TLL2	0.00016372	-3.344699403
LOC101106199	0.189542737	-3.652777885
