# Supplementary material for: Melatonin improves the vitrification of sheep morulae by modulating transcriptome
Source: Front Vet Sci. 2023 Oct 18;10:1212047. doi: 10.3389/fvets.2023.1212047 (PMC10619913; doi:10.3389/fvets.2023.1212047)
Supplement: Supplementary file 1 [file Data_Sheet_1.ZIP › Supplementary Table/Supplementary Table S3.csv]

GO	Category	Description	Count	%	Log10(P)	Log10(q)	Count	P	Log10(P)	group
GO:0006897	GO Biological Processes	endocytosis	29	5.79	-8.02	-3.74	29	9.54993E-09	-8.02	BP
GO:0000902	GO Biological Processes	cell morphogenesis	34	6.79	-7.59	-3.74	34	2.5704E-08	-7.59	BP
GO:0048729	GO Biological Processes	tissue morphogenesis	30	5.99	-7.53	-3.74	30	2.95121E-08	-7.53	BP
GO:0006468	GO Biological Processes	protein phosphorylation	34	6.79	-7.49	-3.74	34	3.23594E-08	-7.49	BP
GO:0007420	GO Biological Processes	brain development	35	6.99	-7.11	-3.46	35	7.76247E-08	-7.11	BP
GO:0060537	GO Biological Processes	muscle tissue development	21	4.19	-6.73	-3.16	21	1.86209E-07	-6.73	BP
GO:0043408	GO Biological Processes	regulation of MAPK cascade	32	6.39	-6.59	-3.08	32	2.5704E-07	-6.59	BP
GO:0030335	GO Biological Processes	positive regulation of cell migration	28	5.59	-6.44	-2.99	28	3.63078E-07	-6.44	BP
GO:0031329	GO Biological Processes	regulation of cellular catabolic process	34	6.79	-6.18	-2.88	34	6.60693E-07	-6.18	BP
GO:0080135	GO Biological Processes	regulation of cellular response to stress	32	6.39	-6.16	-2.88	32	6.91831E-07	-6.16	BP
GO:0051056	GO Biological Processes	regulation of small GTPase mediated signal transduction	19	3.79	-5.99	-2.84	19	1.02329E-06	-5.99	BP
GO:0030111	GO Biological Processes	regulation of Wnt signaling pathway	20	3.99	-5.97	-2.84	20	1.07152E-06	-5.97	BP
GO:0030029	GO Biological Processes	actin filament-based process	28	5.59	-5.85	-2.8	28	1.41254E-06	-5.85	BP
R-HSA-9006934	Reactome Gene Sets	Signaling by Receptor Tyrosine Kinases	25	4.99	-5.58	-2.64	25	2.63027E-06	-5.58	BP
GO:0035239	GO Biological Processes	tube morphogenesis	29	5.79	-5.48	-2.58	29	3.31131E-06	-5.48	BP
GO:0061448	GO Biological Processes	connective tissue development	15	2.99	-5.33	-2.46	15	4.67735E-06	-5.33	BP
R-HSA-2219528	Reactome Gene Sets	PI3K/AKT Signaling in Cancer	10	2	-5.02	-2.26	10	9.54993E-06	-5.02	BP
GO:0045859	GO Biological Processes	regulation of protein kinase activity	28	5.59	-5.01	-2.26	28	9.77237E-06	-5.01	BP
GO:0120035	GO Biological Processes	regulation of plasma membrane bounded cell projection organization	27	5.39	-4.92	-2.2	27	1.20226E-05	-4.92	BP
GO:0031667	GO Biological Processes	response to nutrient levels	22	4.39	-4.9	-2	22	1.25893E-05	-4.9	BP
GO Molecular Functions	GO:0005096	GTPase activator activity	19	3.8	-6.7	-3.3	19	1.99526E-07	-6.7	MF
GO Molecular Functions	GO:0030695	GTPase regulator activity	26	5.2	-6.6	-3.3	26	2.51189E-07	-6.6	MF
GO Molecular Functions	GO:0060589	nucleoside-triphosphatase regulator activity	26	5.2	-6.6	-3.3	26	2.51189E-07	-6.6	MF
GO Molecular Functions	GO:0008047	enzyme activator activity	28	5.6	-6.5	-3.2	28	3.16228E-07	-6.5	MF
GO Molecular Functions	GO:0061629	RNA polymerase II-specific DNA-binding transcription factor binding	21	4.2	-6.3	-3.1	21	5.01187E-07	-6.3	MF
GO Molecular Functions	GO:0016773	phosphotransferase activity, alcohol group as acceptor	30	6	-5.9	-3	30	1.25893E-06	-5.9	MF
GO Molecular Functions	GO:0035091	phosphatidylinositol binding	17	3.4	-5.3	-2.6	17	5.01187E-06	-5.3	MF
GO Molecular Functions	GO:0005543	phospholipid binding	23	4.6	-5.3	-2.5	23	5.01187E-06	-5.3	MF
GO Molecular Functions	GO:0016301	kinase activity	30	6	-5.2	-2.5	30	6.30957E-06	-5.2	MF
GO Molecular Functions	GO:0140297	DNA-binding transcription factor binding	23	4.6	-5.2	-2.5	23	6.30957E-06	-5.2	MF
GO Molecular Functions	GO:0003682	chromatin binding	26	5.2	-5	-2.4	26	0.00001	-5	MF
GO Molecular Functions	GO:0004672	protein kinase activity	25	5	-5	-2.3	25	0.00001	-5	MF
GO Molecular Functions	GO:0019901	protein kinase binding	28	5.6	-4.7	-2.2	28	1.99526E-05	-4.7	MF
GO Molecular Functions	GO:0008134	transcription factor binding	25	5	-4.6	-2.1	25	2.51189E-05	-4.6	MF
GO Molecular Functions	GO:0001228	DNA-binding transcription activator activity, RNA polymerase II-specific	21	4.2	-4.4	-1.9	21	3.98107E-05	-4.4	MF
GO Molecular Functions	GO:0001216	DNA-binding transcription activator activity	21	4.2	-4.3	-1.9	21	5.01187E-05	-4.3	MF
GO Molecular Functions	GO:0019900	kinase binding	29	5.8	-4.3	-1.9	29	5.01187E-05	-4.3	MF
GO Molecular Functions	GO:0044323	retinoic acid-responsive element binding	3	0.6	-4.1	-1.8	3	7.94328E-05	-4.1	MF
GO Molecular Functions	GO:0019904	protein domain specific binding	26	5.2	-3.9	-1.7	26	0.000125893	-3.9	MF
GO Molecular Functions	GO:0042393	histone binding	14	2.8	-3.9	-1.7	14	0.000125893	-3.9	MF
