# Supplementary material for: Melatonin improves the vitrification of sheep morulae by modulating transcriptome
Source: Front Vet Sci. 2023 Oct 18;10:1212047. doi: 10.3389/fvets.2023.1212047 (PMC10619913; doi:10.3389/fvets.2023.1212047)
Supplement: Supplementary file 1 [file Data_Sheet_1.ZIP › Supplementary Table/Supplementary Table S4.csv]

Category	CategoryID	Description	LogP	Count	Enrichment	Z-score	#TotalGeneInLibrary	#GeneInGO	#GeneInHitList	#GeneInGOAndHitList	%InGO	STDV %InGO	GeneID	Hits	Log(q-value)
KEGG Pathway	24	Adherens junction	-4.6	8	6.8	6.3	3.02E+04	71	501	8	1.6	0.56	60|71|5777|5880|6714|8936|51176|83439	ACTB|ACTG1|PTPN6|RAC2|SRC|WASF1|LEF1|TCF7L1	-2.1
KEGG Pathway	24	Thyroid hormone signaling pathway	-4.4	10	5	5.7	3.02E+04	121	501	10	2	0.62	60|71|4625|5333|5578|6257|6714|7249|9862|51196	ACTB|ACTG1|MYH7|PLCD1|PRKCA|RXRB|SRC|TSC2|MED24|PLCE1	-2
KEGG Pathway	24	EGFR tyrosine kinase inhibitor resistance	-4.3	8	6.1	5.9	3.02E+04	79	501	8	1.6	0.56	2065|2263|3082|3084|5578|6655|6714|7039	ERBB3|FGFR2|HGF|NRG1|PRKCA|SOS2|SRC|TGFA	-1.9
KEGG Pathway	24	ErbB signaling pathway	-3.3	7	5	4.7	3.02E+04	85	501	7	1.4	0.52	27|2065|3084|5578|6655|6714|7039	ABL2|ERBB3|NRG1|PRKCA|SOS2|SRC|TGFA	-1.2
KEGG Pathway	24	Endocytosis	-3	12	2.9	3.9	3.02E+04	251	501	12	2.4	0.68	157|273|1173|2263|2868|5662|5878|6714|8729|8853|30011|116988	GRK3|AMPH|AP2M1|FGFR2|GRK4|PSD|RAB5C|SRC|GBF1|ASAP2|SH3KBP1|AGAP3	-0.98
KEGG Pathway	24	Regulation of actin cytoskeleton	-2.9	11	3	3.9	3.02E+04	218	501	11	2.2	0.65	60|71|1730|2263|3071|4638|5880|6655|6714|8936|79784	ACTB|ACTG1|DIAPH2|FGFR2|NCKAP1L|MYLK|RAC2|SOS2|SRC|WASF1|MYH14	-0.98
KEGG Pathway	24	Ras signaling pathway	-2.7	11	2.8	3.6	3.02E+04	235	501	11	2.2	0.65	27|2263|3082|4254|5578|5878|5880|6655|7039|9462|51196	ABL2|FGFR2|HGF|KITLG|PRKCA|RAB5C|RAC2|SOS2|TGFA|RASAL2|PLCE1	-0.83
KEGG Pathway	24	PI3K-Akt signaling pathway	-2.6	14	2.4	3.4	3.02E+04	354	501	14	2.8	0.74	468|1388|2065|2263|2690|3082|3164|4254|5578|6655|7039|7249|9134|256076	ATF4|ATF6B|ERBB3|FGFR2|GHR|HGF|NR4A1|KITLG|PRKCA|SOS2|TGFA|TSC2|CCNE2|COL6A5	-0.77
KEGG Pathway	24	MAPK signaling pathway	-2.4	12	2.5	3.3	3.02E+04	294	501	12	2.4	0.68	468|2065|2263|3082|3164|4254|5578|5880|6655|7039|8491|80824	ATF4|ERBB3|FGFR2|HGF|NR4A1|KITLG|PRKCA|RAC2|SOS2|TGFA|MAP4K3|DUSP16	-0.67
KEGG Pathway	24	Phagosome	-2.4	8	3.2	3.5	3.02E+04	152	501	8	1.6	0.56	60|71|527|1514|5289|5878|9902|50617	ACTB|ACTG1|ATP6V0C|CTSL|PIK3C3|RAB5C|MRC2|ATP6V0A4	-0.67
KEGG Pathway	24	Fc gamma R-mediated phagocytosis	-2.2	6	3.7	3.5	3.02E+04	97	501	6	1.2	0.49	273|5578|5880|8853|8877|8936	AMPH|PRKCA|RAC2|ASAP2|SPHK1|WASF1	-0.6
KEGG Pathway	24	Phosphatidylinositol signaling system	-2.2	6	3.7	3.5	3.02E+04	97	501	6	1.2	0.49	4534|5289|5333|5578|8821|51196	MTM1|PIK3C3|PLCD1|PRKCA|INPP4B|PLCE1	-0.6
KEGG Pathway	24	Focal adhesion	-2.2	9	2.7	3.1	30169	201	501	9	1.8	0.59	60|71|3082|4638|5578|5880|6655|6714|256076	ACTB|ACTG1|HGF|MYLK|PRKCA|RAC2|SOS2|SRC|COL6A5	-0.56
KEGG Pathway	24	Inositol phosphate metabolism	-2.1	5	4.1	3.5	30169	73	501	5	1	0.44	4534|5289|5333|8821|51196	MTM1|PIK3C3|PLCD1|INPP4B|PLCE1	-0.54
KEGG Pathway	24	Rap1 signaling pathway	-2.1	9	2.6	3	3.02E+04	210	501	9	1.8	0.59	60|71|2263|3082|4254|5578|5880|6714|51196	ACTB|ACTG1|FGFR2|HGF|KITLG|PRKCA|RAC2|SRC|PLCE1	-0.49
