# Supplementary material for: Melatonin improves the vitrification of sheep morulae by modulating transcriptome
Source: Front Vet Sci. 2023 Oct 18;10:1212047. doi: 10.3389/fvets.2023.1212047 (PMC10619913; doi:10.3389/fvets.2023.1212047)
Supplement: Supplementary file 1 [file Data_Sheet_1.ZIP › Supplementary Table/Supplementary Table S5.csv]

gene	baseMean	avg_log2FC	lfcSE	stat	p_val	logP
ABHD14A	5.580708047	4.515749659	1.555767414	2.902586606	0.003700948	2.431687002
UPP1	9.15649023	2.724001289	1.155778639	2.356853809	0.018430501	1.73446286
PROX1	1.228190501	2.312056834	1.097856471	2.105973683	0.035206638	1.45337544
LRRK1	1.416877055	2.213837945	0.883086899	2.506931024	0.012178447	1.914408074
IGFBP5	1.542104987	2.199446918	0.914175108	2.405936125	0.016131085	1.792336424
NODAL	3.359566262	2.138874732	0.691147181	3.094673307	0.001970298	2.705468111
ZNF775	11.19339203	2.115174699	0.926072515	2.284027077	0.02236994	1.650335187
ACSS2	3.028946373	2.103406778	0.911376171	2.307945769	0.021002153	1.677736183
PLA2G4E	3.041585144	2.055281065	0.686971636	2.991799014	0.002773388	2.556989388
CD1D	1.372658682	2.042248408	1.003650409	2.034820481	0.041868939	1.378108039
PCSK5	2.89929598	1.921949024	0.789382067	2.434751314	0.014902028	1.826754639
WNT16	4.31737228	1.689433786	0.752615029	2.244751595	0.024784084	1.605827131
SLC10A1	4.173247967	1.68246861	0.651208405	2.583610098	0.009777226	2.009784366
GNG11	3.563816348	1.674428657	0.768519715	2.178771247	0.029348666	1.532411635
EPB41	2.479662209	1.653403344	0.69148135	2.391103309	0.016797825	1.774746935
BMF	1.621052709	1.648758579	0.798811931	2.064013462	0.03901644	1.40875236
SLC13A2	2.559590862	1.51520383	0.68251438	2.220032097	0.026416589	1.578123262
SELENBP1	2.862433641	1.491106932	0.640698785	2.327313501	0.019948586	1.700087888
LOC101122545	3.752892529	1.464983175	0.613738883	2.386981198	0.01698736	1.769874108
TRIB3	2.95145776	1.427601943	0.676196663	2.111222993	0.034753149	1.459005833
LOC101119591	3.244433034	1.409421935	0.610695502	2.307896376	0.021004901	1.677679367
POLM	3.400660266	1.403349414	0.689218063	2.036147179	0.041735578	1.379493563
FAM83C	3.256735987	1.402492452	0.65781833	2.132036139	0.033003876	1.481435057
TRIP6	5.654807437	1.396780045	0.536086959	2.60551021	0.009173754	2.037452913
ZNF792	5.870506343	1.34230666	0.524804873	2.557725219	0.010535931	1.977327091
LOC101117955	25.33608045	1.340851952	0.43066737	3.113428238	0.001849275	2.732998559
USP49	3.614836226	1.337145171	0.628504162	2.127504085	0.033378222	1.476536797
TBCD	4.362218714	1.331966073	0.587407774	2.267532254	0.023357731	1.63156935
SH2D7	3.271074965	1.330777889	0.612084336	2.174174065	0.029692065	1.527359592
FDPS	13.19908787	1.329827237	0.50035487	2.657768149	0.007865999	2.104246132
C3	4.091546721	1.306671171	0.659685308	1.980749237	0.047619402	1.322216062
LOC101102123	8.615080745	1.301169041	0.490535777	2.652546671	0.007988708	2.097523437
GPLD1	12.91894391	1.290409644	0.53698858	2.403048578	0.016259027	1.788905436
ACP5	5.324044389	1.253814058	0.556863254	2.251565443	0.024349747	1.613505549
PACSIN3	5.9195688	1.251880831	0.552154405	2.267265859	0.02337399	1.63126715
LOC106991601	4.101052712	1.248393056	0.587137026	2.126238	0.033483448	1.475169832
PNPLA2	3.578746417	1.245175376	0.595736202	2.090145557	0.036604726	1.436462836
LOC101117946	17.34254478	1.2238667	0.48885718	2.503526081	0.012296262	1.910226902
FAM91A1	4.159855686	1.221059773	0.602570339	2.026418649	0.042721902	1.369349426
SH3BGRL2	4.34602736	1.218196202	0.572562434	2.127621602	0.03336847	1.47666371
HAMP	9.703114103	1.212038259	0.553334124	2.190427459	0.02849325	1.545258005
SLC29A1	7.305411777	1.209811506	0.557006302	2.171988903	0.0298565	1.524961105
FHL2	8.107619086	1.194748316	0.541486928	2.206421347	0.027354512	1.562971033
FST	12.18077975	1.184290363	0.554566697	2.135523768	0.032718251	1.485209922
SLC16A13	29.11110674	1.175993033	0.506462478	2.321974646	0.020234301	1.693911797
LYN	4.204781001	1.175376574	0.563825619	2.084645561	0.037101486	1.4306087
ERBB3	11.47193376	1.159089976	0.517409333	2.240179879	0.025079247	1.600685501
CD24	19.44122713	1.155357168	0.445173653	2.595295479	0.009450963	2.024523931
FADS3	27.34172001	1.154788833	0.407385171	2.834636395	0.004587787	2.338396763
CDS1	5.924922288	1.153201846	0.535213071	2.154659344	0.031188501	1.506005492
INA	28.23934797	1.140622008	0.462987282	2.463614126	0.01375441	1.861558035
LOC105605403	6.009193179	1.127514794	0.516931321	2.181169429	0.029170887	1.535050364
TCF7L1	17.68973341	1.085926878	0.453682005	2.393585959	0.016684571	1.777684949
LOC101119385	18.24143768	1.079434603	0.363334456	2.970911743	0.002969171	2.527364797
KRT18	179.0010688	1.06021764	0.405516967	2.614484042	0.008936233	2.048845493
LOC101104285	21.73045916	1.049792738	0.481709085	2.17930857	0.029308753	1.533002659
RNF13	18.33102	-1.006652307	0.417694102	-2.410022797	0.015951524	1.797197825
SOAT1	87.88171916	-1.011460669	0.342364667	-2.954337193	0.003133414	2.503982172
RBP4	66.72589775	-1.021417287	0.378087592	-2.701536121	0.006901998	2.161025153
HES1	43.70051477	-1.031090755	0.446239393	-2.310622439	0.020853719	1.680816489
BMP4	13.3547068	-1.031895751	0.49069256	-2.102937429	0.035471239	1.450123636
VPS37A	13.90108326	-1.040360535	0.503412245	-2.066617461	0.038770214	1.4115018
ACAD8	31.93329665	-1.044606911	0.392480622	-2.661550283	0.007778172	2.109122445
PRDM2	8.266270523	-1.047860559	0.477434959	-2.194771327	0.028180005	1.55005893
DDIT4	14.88108922	-1.053793044	0.478562404	-2.201997139	0.027665511	1.558061311
HPRT1	9.189984828	-1.054017611	0.508245305	-2.073836394	0.038094508	1.419137632
STK17A	31.71367987	-1.056470633	0.397916436	-2.655006274	0.007930693	2.100688842
DHX16	9.744909661	-1.062041141	0.466370778	-2.277246326	0.02277152	1.642607977
PBX3	8.491956896	-1.072201703	0.492598137	-2.176625575	0.029508515	1.53005264
SGK3	11.04142078	-1.092911416	0.502358686	-2.175559907	0.029588184	1.528881689
CNOT6L	12.50262101	-1.100994334	0.423846054	-2.597627896	0.009387016	2.027472463
POLR2K	79.79303967	-1.102654713	0.398197056	-2.769118194	0.005620824	2.250200009
NUP35	26.24516369	-1.107433204	0.432907234	-2.558130514	0.010523659	1.977833243
MAX	8.280114517	-1.136328432	0.506232762	-2.244675803	0.024788953	1.605741825
NDUFAF2	31.13424055	-1.137237671	0.445417204	-2.553196559	0.010673924	1.971675892
PSRC1	7.971216386	-1.137404833	0.530710172	-2.143175114	0.03209904	1.493507959
CEP70	26.50012215	-1.140421395	0.365369665	-3.121281001	0.001800661	2.744567986
MTERF4	6.543345458	-1.146739884	0.510839893	-2.244812708	0.024780159	1.605895918
HMOX1	42.99843249	-1.15038399	0.425083242	-2.706255804	0.006804661	2.167193522
LRRC42	20.41705198	-1.150828415	0.403315013	-2.853423199	0.004325098	2.364004038
SERTAD3	21.7882849	-1.169808019	0.455731127	-2.566881981	0.010261753	1.988778435
MLF1	6.415639357	-1.185786097	0.540438317	-2.194119217	0.02822684	1.549337737
MRPL33	11.9848617	-1.195485081	0.505677199	-2.364126923	0.01807262	1.742978889
AKIRIN1	15.018839	-1.199808672	0.440851609	-2.721570357	0.006497255	2.187270069
SPDYC	15.10018162	-1.201418435	0.493321581	-2.435365655	0.014876748	1.827492
HLCS	9.358467807	-1.205055776	0.551357771	-2.185614929	0.028843789	1.539947683
ANKRA2	9.401473904	-1.213703793	0.519775041	-2.335055933	0.019540499	1.709064351
PARP2	114.7698337	-1.2286611	0.405875075	-3.027190322	0.002468385	2.60758712
DNAJB9	48.23413689	-1.253593446	0.404772923	-3.097028913	0.001954708	2.708918093
AK7	12.85543778	-1.254735053	0.449356097	-2.792295602	0.005233552	2.281203449
PNRC1	21.23703587	-1.256071567	0.47361664	-2.652084958	0.007999641	2.0969295
PLK3	12.17040744	-1.26619625	0.598110074	-2.116995358	0.034260242	1.465209577
TMEM64	4.371462054	-1.282614147	0.643202952	-1.994104884	0.046140594	1.335916822
DUSP23	8.421151772	-1.287665537	0.525819392	-2.448874188	0.014330349	1.843743221
PLSCR4	21.4361625	-1.291409917	0.456036826	-2.831810601	0.004628526	2.334557331
CTBS	7.147186619	-1.308998032	0.547983111	-2.38875616	0.016905518	1.771971505
PDE6C	8.051283867	-1.319428092	0.517407289	-2.550076351	0.010769933	1.967786998
SMARCA2	9.694935366	-1.347356071	0.599752036	-2.24652188	0.0246706	1.607820294
ERC2	11.62524806	-1.353856067	0.492901506	-2.746707103	0.006019687	2.220426114
B3GALNT1	4.313885581	-1.369575898	0.664378428	-2.061439443	0.039261135	1.406037148
PATL1	5.387071917	-1.374928311	0.598155969	-2.298611704	0.021526998	1.667016523
PRRG4	36.94757864	-1.383628068	0.433792854	-3.189605486	0.001424671	2.84628531
PARP12	6.597112175	-1.414976481	0.609330267	-2.322183154	0.020223076	1.694152793
PLK2	32.32789328	-1.425685625	0.460475127	-3.096118641	0.001960719	2.707584657
ZIM3	16.18516382	-1.43393922	0.51443032	-2.787431386	0.00531277	2.274678955
NXT2	5.443510481	-1.436056394	0.593887976	-2.418059384	0.01560353	1.806777137
IFT74	15.20073659	-1.45306914	0.426626887	-3.405948347	0.000659347	3.180886278
CMTM7	27.02005683	-1.475475998	0.408836212	-3.608966023	0.00030742	3.512268072
CCDC7	20.09782535	-1.516426811	0.442774751	-3.42482675	0.000615192	3.210989613
HBEGF	7.328307587	-1.517864231	0.641990148	-2.364310785	0.018063652	1.743194441
ZSCAN2	3.601113326	-1.523372643	0.76754397	-1.984736644	0.04717378	1.326299326
DDX4	10.64967323	-1.526802703	0.469072056	-3.254942784	0.001134152	2.94532869
FOXO1	10.52513207	-1.54126231	0.561618451	-2.744322783	0.006063588	2.217270288
HS3ST2	3.146349688	-1.541286212	0.70824838	-2.176194476	0.029540722	1.529578897
KRT3	4.099294244	-1.551869537	0.717003734	-2.164381389	0.030435091	1.516625396
PRRC1	8.335487738	-1.557324498	0.575524522	-2.705922054	0.006811503	2.166757037
EDNRA	24.8076895	-1.586027225	0.496967142	-3.191412652	0.001415789	2.849001427
TMEM37	8.665966118	-1.592643933	0.649686212	-2.451404855	0.01422998	1.846795708
NETO2	7.451341595	-1.596105026	0.57178179	-2.791458304	0.005247112	2.280079686
ETV5	3.426378282	-1.63124162	0.762922386	-2.138148847	0.032504664	1.488054313
NR3C2	3.41106779	-1.636367055	0.744172679	-2.198907729	0.027884484	1.554637388
SOD1	2.526247723	-1.653580959	0.800315046	-2.066162527	0.038813136	1.411021268
LOC101118999	112.2649047	-1.67405369	0.433750474	-3.859485556	0.000113626	3.944522386
LHX2	2.635071707	-1.758624425	0.827449689	-2.125355109	0.033556993	1.474216962
NT5C	4.449549601	-1.76245673	0.702413484	-2.509144214	0.012102406	1.917128269
ZP2	4.642746213	-1.777860762	0.781027968	-2.276308704	0.02282754	1.641540896
PLAGL1	4.581797056	-1.784341105	0.639711551	-2.789290116	0.005282372	2.277170997
MAPKBP1	2.992434002	-1.808173142	0.817289157	-2.212403194	0.026938818	1.569621457
CDKN3	7.465935403	-1.8237417	0.610755257	-2.986043395	0.002826125	2.548808578
NUCB2	34.25960669	-1.846061339	0.62490122	-2.95416504	0.003135163	2.503739888
FAXC	1.986991346	-1.930010079	0.842156652	-2.291747116	0.02192024	1.659154697
CPT1A	9.574926964	-1.999322215	0.573316349	-3.487293216	0.000487936	3.311637064
GDF9	2.195329231	-2.00970143	0.873773741	-2.300024978	0.021446805	1.668637398
CDKN1A	3.136398322	-2.020433531	0.801955924	-2.519382265	0.011756095	1.929736917
SYCP2	2.040558599	-2.04591471	0.881438961	-2.321107645	0.020281035	1.692909888
SNAP91	1.777724971	-2.091190064	0.897856665	-2.329091209	0.019854234	1.702146857
BHLHE22	17.37256551	-2.09842363	0.555159703	-3.779855811	0.000156919	3.804323902
LACC1	1.329000169	-2.10664821	1.04770352	-2.010729342	0.044354053	1.353066689
FANK1	1.72905019	-2.124999332	0.953208053	-2.229313239	0.02579307	1.588496957
MICAL2	2.13059614	-2.148248698	0.850390939	-2.526189544	0.011530725	1.938143381
CCDC80	14.10692249	-2.152462878	0.565463895	-3.806543439	0.000140923	3.851019505
NEFL	4.46415837	-2.166931953	0.793074452	-2.732318445	0.006289032	2.201416179
EYA1	3.542656603	-2.172028175	0.819437036	-2.650634618	0.00803407	2.09506437
TREX1	1.217720231	-2.255563872	1.112630812	-2.027234774	0.042638408	1.370199015
EPHX1	1.090872347	-2.307152119	1.156214392	-1.995436258	0.04599532	1.337286358
THBS4	1.390480852	-2.394593154	1.02420865	-2.337993488	0.019387586	1.712476264
MOS	1.570874894	-2.435887957	1.10646778	-2.201499223	0.027700702	1.55750923
INSC	1.90393581	-2.436533548	1.106437608	-2.202142742	0.027655227	1.558222771
GJA4	1.595183026	-2.542337187	1.070202464	-2.375566563	0.017522032	1.756415537
TNFRSF1B	0.767798219	-2.591946364	1.207471098	-2.146590811	0.031825872	1.497219687
IRAK1BP1	0.851760285	-2.633247177	1.266625175	-2.078947449	0.037622181	1.424556033
SV2C	1.042097952	-2.750984771	1.120833709	-2.454409382	0.014111623	1.850423046
IRAK2	3.190700324	-2.790351164	0.862660722	-3.23458701	0.001218188	2.914285694
LBHD1	1.44761569	-2.820000622	1.106745963	-2.548010759	0.010833913	1.965214657
BCL2L10	1.3753685	-2.877347941	1.175159046	-2.448475336	0.014346225	1.843262357
MEF2B	0.710654246	-2.8966187	1.391811216	-2.08118649	0.03741684	1.426932897
CDR1	2.60252114	-2.968060774	0.922679689	-3.216783473	0.001296364	2.887273051
PPP4R4	0.747814398	-2.970828234	1.37412022	-2.161985677	0.03061928	1.514005023
RGS3	1.293887913	-3.038430746	1.143699694	-2.656668321	0.007891704	2.102829192
KPNA7	1.982627366	-3.135404867	1.100999722	-2.84777989	0.004402536	2.356297061
SOX21	0.843033151	-3.169628655	1.477875315	-2.144719939	0.031975246	1.495186109
HOXC13	1.122734276	-3.187614061	1.153687272	-2.762979308	0.00572764	2.242024307
CUX2	0.816264927	-3.296181846	1.30613474	-2.523615478	0.01161549	1.934962451
SOHLH1	1.397019986	-3.441978987	1.154288725	-2.981904711	0.002864611	2.542934277
PDE1C	1.357269934	-3.500906564	1.310383404	-2.67166583	0.007547577	2.122192452
CPEB1	5.470296514	-3.702496571	1.333092647	-2.777373786	0.005480012	2.261218502
PRKCH	3.276157777	-3.864132511	1.080390928	-3.576605848	0.000348084	3.458315428
NKX3-1	1.253827715	-4.216379136	1.762601717	-2.392133796	0.016750735	1.775966138
NLRP5	0.90780814	-4.232866902	1.373945072	-3.080812318	0.002064367	2.685213035
ARL4D	1.911732382	-4.239211972	1.559858566	-2.717689965	0.006573941	2.182174224
ACCSL	1.5525159	-4.265724427	1.275590088	-3.344118512	0.000825445	3.083312029
NLRP14	46.48879023	-4.544402435	2.17358537	-2.090740256	0.036551354	1.437096528
FOXN1	7.253687096	-5.339862755	1.846369522	-2.892087792	0.00382691	2.417151758
KLHL5	5.158195174	-5.352083682	1.913349979	-2.797231944	0.005154252	2.287834378
MT4	6.002603103	-6.442025771	3.040463309	-2.118764516	0.034110373	1.467113532
PAK3	10.23379131	-6.738751526	2.222709867	-3.031772894	0.00243122	2.614175656
DLG2	21.75228323	-7.495928103	2.122894494	-3.530994181	0.000414001	3.382998761
