# Supplementary material for: Melatonin improves the vitrification of sheep morulae by modulating transcriptome
Source: Front Vet Sci. 2023 Oct 18;10:1212047. doi: 10.3389/fvets.2023.1212047 (PMC10619913; doi:10.3389/fvets.2023.1212047)
Supplement: Supplementary file 1 [file Data_Sheet_1.ZIP › Supplementary Table/Supplementary Table S6.csv]

Category	Description	LogP	Enrichment	Z-score	#TotalGeneInLibrary	#GeneInGO	#GeneInHitList	#GeneInGOAndHitList	%InGO	STDV %InGO	GeneID	Hits	Log(q-value)
KEGG Pathway	Purine metabolism	-3.6	6.8	5.5	30182	128	208	6	2.9	1.2	3251|5137|5146|30833|122481|144811	HPRT1|PDE1C|PDE6C|NT5C|AK7|LACC1	-1.4
KEGG Pathway	ErbB signaling pathway	-3.5	8.5	5.8	30182	85	208	5	2.4	1.1	1026|1839|2065|5063|7039	CDKN1A|HBEGF|ERBB3|PAK3|TGFA	-1.4
KEGG Pathway	Nucleotide metabolism	-3.5	8.5	5.8	30182	85	208	5	2.4	1.1	3251|7378|30833|122481|144811	HPRT1|UPP1|NT5C|AK7|LACC1	-1.4
KEGG Pathway	FoxO signaling pathway	-2.7	5.5	4.3	30182	131	208	5	2.4	1.1	1026|1263|2308|10769|23678	CDKN1A|PLK3|FOXO1|PLK2|SGK3	-0.84
KEGG Pathway	PI3K-Akt signaling pathway	-2.5	3.3	3.6	30182	354	208	8	3.8	1.3	1026|1944|2065|2791|7039|7060|23678|54541	CDKN1A|EFNA3|ERBB3|GNG11|TGFA|THBS4|SGK3|DDIT4	-0.73
KEGG Pathway	TGF-beta signaling pathway	-2.4	6.1	4.2	30182	95	208	4	1.9	0.95	652|4838|10468|57817	BMP4|NODAL|FST|HAMP	-0.65
KEGG Pathway	Progesterone-mediated oocyte maturation	-2.3	5.7	4	30182	102	208	4	1.9	0.95	4342|6790|64506|387778	MOS|AURKA|CPEB1|SPDYC	-0.57
GO Biological Processes	regulation of reproductive process	-7.6	8.5	8.9	30182	206	208	12	5.8	1.6	652|2661|4342|4824|4838|6647|6790|7783|10388|55124|126206|284071	BMP4|GDF9|MOS|NKX3-1|NODAL|SOD1|AURKA|ZP2|SYCP2|PIWIL2|NLRP5|MEIOC	-3.6
GO Biological Processes	epithelial cell proliferation	-6.6	8.7	8.3	30182	167	208	10	4.8	1.5	652|2138|3162|3488|4824|5629|7039|10468|51384|80173	BMP4|EYA1|HMOX1|IGFBP5|NKX3-1|PROX1|TGFA|FST|WNT16|IFT74	-3
GO Biological Processes	female gamete generation	-6	8.9	8	30182	147	208	9	4.3	1.4	1909|2661|5889|6790|10017|10388|55124|284071|402381	EDNRA|GDF9|RAD51C|AURKA|BCL2L10|SYCP2|PIWIL2|MEIOC|SOHLH1	-2.6
GO Biological Processes	positive regulation of protein phosphorylation	-5.6	3.6	6	30182	718	208	18	8.7	1.9	652|718|1026|1839|2065|2661|3280|4067|4824|4838|5629|7039|7060|79705|84722|133619|387778|100133941	BMP4|C3|CDKN1A|HBEGF|ERBB3|GDF9|HES1|LYN|NKX3-1|NODAL|PROX1|TGFA|THBS4|LRRK1|PSRC1|PRRC1|SPDYC|CD24	-2.4
GO Biological Processes	gamete generation	-5.2	3.4	5.7	30182	760	208	18	8.7	1.9	652|1909|2661|4838|5889|6595|6647|6790|10017|10388|10468|54514|54993|55063|55124|284071|338323|402381	BMP4|EDNRA|GDF9|NODAL|RAD51C|SMARCA2|SOD1|AURKA|BCL2L10|SYCP2|FST|DDX4|ZSCAN2|ZCWPW1|PIWIL2|MEIOC|NLRP14|SOHLH1	-2.2
GO Biological Processes	apoptotic signaling pathway	-4.9	5.1	6.1	30182	312	208	11	5.3	1.6	1026|2065|2138|3162|3875|7133|10017|10038|54541|57761|100133941	CDKN1A|ERBB3|EYA1|HMOX1|KRT18|TNFRSF1B|BCL2L10|PARP2|DDIT4|TRIB3|CD24	-2.1
GO Biological Processes	embryonic organ development	-4.8	4.2	5.7	30182	450	208	13	6.2	1.7	652|1909|2138|3280|4838|5090|5125|5629|5915|5950|6647|9645|51384	BMP4|EDNRA|EYA1|HES1|NODAL|PBX3|PCSK5|PROX1|RARB|RBP4|SOD1|MICAL2|WNT16	-2
GO Biological Processes	regulation of inflammatory response	-3.8	3.9	4.9	30182	414	208	11	5.3	1.6	54|718|4067|6647|7133|10769|11277|57817|126206|144811|338323	ACP5|C3|LYN|SOD1|TNFRSF1B|PLK2|TREX1|HAMP|NLRP5|LACC1|NLRP14	-1.5
GO Biological Processes	cell morphogenesis involved in differentiation	-3.8	3.6	4.8	30182	487	208	12	5.8	1.6	1909|1944|3251|3280|4747|4838|5063|5629|6647|6904|9355|84879	EDNRA|EFNA3|HPRT1|HES1|NEFL|NODAL|PAK3|PROX1|SOD1|TBCD|LHX2|MFSD2A	-1.5
GO Biological Processes	cellular response to DNA damage stimulus	-3.7	3	4.5	30182	736	208	15	7.2	1.8	1026|1263|2138|2308|3162|4067|5889|7133|10017|10038|10769|11277|27434|54541|284071	CDKN1A|PLK3|EYA1|FOXO1|HMOX1|LYN|RAD51C|TNFRSF1B|BCL2L10|PARP2|PLK2|TREX1|POLM|DDIT4|MEIOC	-1.5
GO Molecular Functions	kinase activity	-4.9	3.4	5.5	30182	721	208	17	8.2	1.9	1026|1263|1740|1944|3656|4067|4342|5063|5583|6790|8526|9263|10020|10769|23678|79705|122481	CDKN1A|PLK3|DLG2|EFNA3|IRAK2|LYN|MOS|PAK3|PRKCH|AURKA|DGKE|STK17A|GNE|PLK2|SGK3|LRRK1|AK7	-2.1
GO Molecular Functions	pentosyltransferase activity	-4.7	15	8.1	30182	49	208	5	2.4	1.1	3251|7378|10038|64761|144811	HPRT1|UPP1|PARP2|PARP12|LACC1	-1.9
GO Molecular Functions	hydrolase activity, acting on ester bonds	-4.3	3.2	5	30182	732	208	16	7.7	1.8	54|1033|1909|2138|2822|3162|5137|5146|5889|11277|30833|54935|55124|57104|123745|246175	ACP5|CDKN3|EDNRA|EYA1|GPLD1|HMOX1|PDE1C|PDE6C|RAD51C|TREX1|NT5C|DUSP23|PIWIL2|PNPLA2|PLA2G4E|CNOT6L	-1.8
GO Molecular Functions	phosphotransferase activity, alcohol group as acceptor	-4.2	3.3	4.9	30182	666	208	15	7.2	1.8	1026|1263|1944|3656|4067|4342|5063|5583|6790|8526|9263|10020|10769|23678|79705	CDKN1A|PLK3|EFNA3|IRAK2|LYN|MOS|PAK3|PRKCH|AURKA|DGKE|STK17A|GNE|PLK2|SGK3|LRRK1	-1.7
GO Molecular Functions	protein tyrosine kinase activator activity	-4.1	17	7.8	30182	34	208	4	1.9	0.95	1839|2065|7039|100133941	HBEGF|ERBB3|TGFA|CD24	-1.6
GO Molecular Functions	ubiquitin protein ligase binding	-3.6	4.3	4.8	30182	301	208	9	4.3	1.4	1026|2065|2308|4067|6790|7133|57761|57763|84557	CDKN1A|ERBB3|FOXO1|LYN|AURKA|TNFRSF1B|TRIB3|ANKRA2|MAP1LC3A	-1.4
GO Molecular Functions	DNA-binding transcription activator activity	-3.3	3.4	4.3	30182	472	208	11	5.3	1.6	2103|2119|2308|3229|5090|5325|7799|8456|9355|11166|100271849	ESRRB|ETV5|FOXO1|HOXC13|PBX3|PLAGL1|PRDM2|FOXN1|LHX2|SOX21|MEF2B	-1.3
GO Molecular Functions	protein serine kinase activity	-3	3.6	4.1	30182	363	208	9	4.3	1.4	1263|4342|5063|5583|6790|9263|10769|23678|79705	PLK3|MOS|PAK3|PRKCH|AURKA|STK17A|PLK2|SGK3|LRRK1	-1.1
GO Molecular Functions	lipase activity	-2.7	5.8	4.5	30182	126	208	5	2.4	1.1	1909|2822|3162|57104|123745	EDNRA|GPLD1|HMOX1|PNPLA2|PLA2G4E	-0.9
GO Molecular Functions	lipid transporter activity	-2.2	4.3	3.6	30182	169	208	5	2.4	1.1	5950|6554|9600|57088|84879	RBP4|SLC10A1|PITPNM1|PLSCR4|MFSD2A	-0.53
